# Supplementary material for: The PI3K/AKT Pathway and PTEN Gene Are Involved in “Tree-Top Disease” of Lymantria dispar
Source: Genes (Basel). 2022 Jan 27;13(2):247. doi: 10.3390/genes13020247 (PMC8871656; doi:10.3390/genes13020247)
Supplement: Supplementary file 1 [file genes-13-00247-s001.zip]

Archive with 1 entries (1 files):
- genes-1543644-supplementary.pdf
